# Supplementary material for: Dataset on the regulation of banana weevil abundance and corm damage associated with plant richness and the ground-dwelling arthropods’ food web
Source: Data Brief. 2017 Sep 14;15:208–12. doi: 10.1016/j.dib.2017.09.003 (PMC5712055; doi:10.1016/j.dib.2017.09.003)
Supplement: Supplementary file 2 — Supplementary material: The non-filtered dataset associated with this article and with [1] can be found in the online version. [file mmc1.zip › mmc1.txt]

id_country	id_plot	id_ban	Detri	Herbi	OA_Inva	OA_NonInva	OtherOmni	Ara	AP	OtherPred	RichLS	RichHS	living	litter	Cosmopolites	damage	RichMusa	AbundMusa
CR	CR_P1	CR_P1_B1	3	0	6	7	0	1	1	0	14.5	9	0.25	0.75	0	0	3	26
CR	CR_P1	CR_P1_B2	2	0	4	1	5	0	1	0	7.5	12	0.38	0.62	0	0	3	36
CR	CR_P1	CR_P1_B3	0	2	0	2	1	1	1	0	13	7	0.58	0.41	0	0.05	2	20
CR	CR_P1	CR_P1_B4	2	5	0	0	2	0	4	0	14	12	0.28	0.72	1	NA	3	21
CR	CR_P1	CR_P1_B5	0	0	0	9	3	2	0	1	13	5	0.49	0.5	2	0.1	2	29
CR	CR_P1	CR_P1_B6	0	2	2	2	6	1	0	1	9.25	9	0.49	0.45	0	NA	1	11
CR	CR_P1	CR_P1_B7	6	2	13	2	2	1	1	2	20.25	13	0.48	0.52	0	0	1	6
CR	CR_P1	CR_P1_B8	0	3	1	4	3	1	2	0	13.75	13	0.65	0.35	1	0	2	21
CR	CR_P2	CR_P2_B1	2	2	1	4	0	1	10	1	5.25	2	0.24	0.69	6	0.2	1	14
CR	CR_P2	CR_P2_B10	5	3	0	1	1	8	15	0	4.5	2	0.68	0.3	6	0.5	1	19
CR	CR_P2	CR_P2_B11	7	3	0	0	0	3	13	0	9.75	6	0.81	0.14	2	0.15	1	16
CR	CR_P2	CR_P2_B12	7	3	0	2	0	8	10	2	12.5	6	0.79	0.2	1	0	1	10
CR	CR_P2	CR_P2_B13	2	9	22	2	3	6	6	3	11.75	4	0.6	0.35	1	0	1	22
CR	CR_P2	CR_P2_B14	1	1	5	3	0	2	2	1	12	5	0.59	0.32	2	NA	1	19
CR	CR_P2	CR_P2_B2	19	5	13	2	1	3	7	1	7	5	0.12	0.86	5	NA	1	11
CR	CR_P2	CR_P2_B3	8	3	5	3	0	2	6	1	9.5	8	0.3	0.68	4	NA	1	16
CR	CR_P2	CR_P2_B4	6	0	0	3	0	2	3	1	4.75	5	0.28	0.68	2	0	1	11
CR	CR_P2	CR_P2_B5	12	3	0	2	0	0	5	1	4.25	6	0.25	0.75	4	NA	1	4
CR	CR_P2	CR_P2_B6	8	1	5	6	1	7	4	1	3	4	0.22	0.62	0	0	1	9
CR	CR_P2	CR_P2_B7	8	3	0	19	0	7	12	1	3.25	5	0.26	0.74	13	0	1	25
CR	CR_P2	CR_P2_B8	11	1	14	18	0	3	4	2	6.75	6	0.56	0.39	1	0	2	25
CR	CR_P2	CR_P2_B9	4	1	3	3	1	1	7	1	6	3	0.45	0.55	13	0.1	1	21
CR	CR_P3	CR_P3_B1	11	0	4	3	1	7	15	4	7	8	0.25	0.41	2	NA	3	47
CR	CR_P3	CR_P3_B2	2	1	1	10	1	7	2	1	9.5	11	0.25	0.52	9	0.05	5	73
CR	CR_P3	CR_P3_B3	4	0	0	1	0	5	1	5	8.5	10	0.32	0.68	0	0	3	47
CR	CR_P3	CR_P3_B4	14	1	4	49	1	2	5	2	8.666666667	10	0.24	0.68	0	0	2	32
CR	CR_P3	CR_P3_B5	4	1	0	5	0	3	4	0	10.5	9	0.34	0.62	0	0.3	4	30
CR	CR_P3	CR_P3_B6	4	1	6	10	1	2	9	1	9.75	10	0.62	0.35	0	0	4	31
CR	CR_P3	CR_P3_B7	1	1	1	17	0	2	2	1	6.5	22	0.52	0.35	1	0	6	48
CR	CR_P3	CR_P3_B8	5	1	0	5	0	4	5	0	5.75	5	0.25	0.3	0	NA	2	63
CR	CR_P4	CR_P4_B1	0	3	37	8	1	6	2	2	12.75	3	0.62	0.09	5	0	1	80
CR	CR_P4	CR_P4_B2	12	2	20	6	0	7	7	1	12	6	0.7	0.29	10	0	2	59
CR	CR_P4	CR_P4_B3	3	3	3	11	0	9	7	1	12	4	0.78	0.19	6	NA	1	63
CR	CR_P4	CR_P4_B4	3	1	2	2	1	0	9	4	13.75	6	0.79	0.12	1	NA	1	75
CR	CR_P4	CR_P4_B5	4	2	14	5	0	4	12	1	8.5	4	0.06	0.48	7	0.05	1	63
CR	CR_P5	CR_P5_B1	3	2	15	4	1	3	2	4	14.5	2	0.75	0.25	0	0	1	36
CR	CR_P5	CR_P5_B10	3	46	0	1	0	2	1	17	15	6	0.91	0.09	0	0	1	8
CR	CR_P5	CR_P5_B2	5	1	6	15	0	5	2	7	16.5	2	0.55	0.45	0	NA	1	32
CR	CR_P5	CR_P5_B3	6	9	5	6	1	3	6	9	15	4	0.4	0.6	0	0	2	24
CR	CR_P5	CR_P5_B4	11	4	5	4	0	8	7	2	17	2	0.78	0.2	0	0.45	1	33
CR	CR_P5	CR_P5_B5	2	7	12	11	0	4	3	3	22.5	3	0.88	0.08	3	0.2	2	43
CR	CR_P5	CR_P5_B6	2	2	14	25	0	6	6	1	18.25	4	0.91	0.08	5	0	2	33
CR	CR_P5	CR_P5_B7	1	1	11	13	0	5	3	10	18	7	0.58	0.42	0	0	2	21
CR	CR_P5	CR_P5_B8	2	1	44	8	0	7	1	0	16.75	4	0.58	0.41	3	0	1	20
CR	CR_P5	CR_P5_B9	3	2	5	4	0	1	7	1	17	3	0.62	0.38	2	0.9	1	19
CR	CR_P6	CR_P6_B1	3	2	4	8	1	3	1	1	18.25	9	0.95	0.04	0	0	1	24
CR	CR_P6	CR_P6_B10	4	1	4	7	0	6	3	2	5.5	5	0.19	0.11	1	0	2	50
CR	CR_P6	CR_P6_B2	2	0	0	1	1	5	1	0	18.75	12	0.76	0.22	0	0	1	18
CR	CR_P6	CR_P6_B3	1	9	0	8	7	0	0	2	16.75	8	0.94	0.04	0	0.1	2	4
CR	CR_P6	CR_P6_B4	5	2	0	7	5	6	1	0	17	7	0.85	0.14	0	0	1	30
CR	CR_P6	CR_P6_B5	0	3	0	5	0	5	3	0	15	7	0.81	0.16	1	0	4	24
CR	CR_P6	CR_P6_B6	5	0	0	1	1	5	2	0	17.25	7	0.86	0.1	0	0.25	1	16
CR	CR_P6	CR_P6_B7	7	3	0	0	0	23	1	0	6	5	0.09	0.5	0	0	3	29
CR	CR_P6	CR_P6_B8	4	1	0	8	0	6	3	1	6.5	2	0.29	0.45	0	0	1	51
CR	CR_P6	CR_P6_B9	2	1	0	8	0	4	5	0	4.75	4	0.36	0.21	0	0	1	66
CR	CR_P7	CR_P7_B1	6	3	1	7	0	2	1	1	19.75	11	0.72	0.26	2	0.1	2	28
CR	CR_P7	CR_P7_B2	8	0	0	21	0	1	1	0	22.25	7	0.71	0.28	0	0.25	3	49
CR	CR_P7	CR_P7_B3	3	1	0	10	1	5	1	0	15.5	13	0.68	0.2	0	NA	4	33
CR	CR_P7	CR_P7_B4	7	5	0	25	0	5	2	1	18.75	11	0.69	0.3	0	0	3	33
CR	CR_P7	CR_P7_B5	5	1	0	3	1	4	2	2	16.5	9	0.88	0.1	0	0	1	24
CR	CR_P7	CR_P7_B6	1	1	0	4	4	1	0	0	16.5	10	0.35	0.65	1	NA	2	12
CR	CR_P7	CR_P7_B7	5	3	1	1	0	3	3	2	13.25	10	0.54	0.42	1	0.5	1	22
CR	CR_P7	CR_P7_B8	3	2	2	10	0	3	3	2	15.75	10	0.81	0.19	3	0.3	2	28
CR	CR_P8	CR_P8_B1	1	1	1	10	0	6	0	0	10	3	0.62	0.16	7	0.05	1	56
CR	CR_P8	CR_P8_B2	2	2	6	3	0	5	2	1	10.75	7	0.62	0.08	0	NA	3	54
CR	CR_P8	CR_P8_B3	0	0	2	6	0	4	0	0	2.5	5	0.1	0.79	0	1	3	75
CR	CR_P8	CR_P8_B4	2	2	2	16	0	8	6	1	6.5	7	0.06	0.89	0	0.1	5	64
CR	CR_P8	CR_P8_B5	1	2	1	1	0	0	2	0	NA	NA	NA	NA	2	0	NA	NA
CR	CR_P9	CR_P9_B1	4	2	2	25	0	9	11	0	8.25	2	0.82	0.18	4	NA	1	86
CR	CR_P9	CR_P9_B2	12	2	1	6	0	5	10	2	9.5	2	0.76	0.24	1	0.02	1	84
CR	CR_P9	CR_P9_B3	2	1	3	7	1	5	4	2	8	3	0.64	0.35	9	NA	1	78
CR	CR_P9	CR_P9_B4	5	2	0	16	0	5	15	0	6	3	0.72	0.28	1	NA	1	90
CR	CR_P9	CR_P9_B5	7	3	1	7	0	1	2	0	6.75	1	0.52	0.45	0	0.6	1	96
CR	CR_P9	CR_P9_B6	7	1	0	1	0	3	5	1	7	1	0.7	0.3	5	NA	1	94
CR	CR_P9	CR_P9_B7	12	0	0	11	0	8	3	0	6	3	0.65	0.35	1	0.1	1	108
CR	CR_P9	CR_P9_B8	6	2	1	10	0	1	8	0	6	1	0.55	0.45	6	NA	1	92
