# Supplementary material for: Dataset on the regulation of banana weevil abundance and corm damage associated with plant richness and the ground-dwelling arthropods’ food web
Source: Data Brief. 2017 Sep 14;15:208–12. doi: 10.1016/j.dib.2017.09.003 (PMC5712055; doi:10.1016/j.dib.2017.09.003)
Supplement: Supplementary file 3 — Supplementary material: The R script associated with this article and with [1] can be found in the online version. [file mmc2.zip]

Archive with 1 entries (1 files):
- mmc2.r
