# Supplementary material for: Dataset on the regulation of banana weevil abundance and corm damage associated with plant richness and the ground-dwelling arthropods’ food web
Source: Data Brief. 2017 Sep 14;15:208–12. doi: 10.1016/j.dib.2017.09.003 (PMC5712055; doi:10.1016/j.dib.2017.09.003)
Supplement: Supplementary file 3 — Supplementary material: The R script associated with this article and with [1] can be found in the online version. [file mmc2.zip › mmc2.r]

#***********************************************************************************************************************************#
#																																																				           																				  #
# 														R-script of analysis related to the articles :																																				   	  #
# 		"Plant richness enhances banana weevil regulation in a tropical agroecosystem by affecting a multitrophic food web"       							  #
# 																Biological Control, 114 (2017) 125-132.																																				  #
# 		"Dataset on the regulation of banana weevil abundance and corm damage associated with plant richness 															  #
# 														and the ground-dwelling arthropods’ food web"	Data in Brief, submitted.							   	 	     	    								  #
#													C. Poeydebat, P. Tixier, L. De Lapeyre De Bellaire, D. Carval    				      																									  #
#																							(2017)  				 										       																																  #
# 																contact : dominique.carval@cirad.fr 																																						  #
#***********************************************************************************************************************************#


#------------------------------------------------------------------------------------------------------------------------------------------------------------------------------------------------------------------------#
{# Legend 
#------------
# id_country : the country of sampling; here it is Costa Rica
# id_plot : the plot identification number (twenty-meters diameter circular plots in which we installed (in the center) one in vitro-propagated banana plant)
# id_ban : the banana phytometer identification number
# Detri : the abundance of detritivores
# Herbi : the abundance of herbivores
# OA_Inva : the abundance of omnivorous ants that display a potential of invasivness (e.g. Wasmannia auropunctata)
# OA_NonInva : the abundance of omnivorous ants that do not display a potential of invasivness
# OtherOmni : the abundance of omnivores (other than ants; e.g. opilions)
# Ara : the abundance of spiders (specimens belonging to the order Araneae)
# OtherPred : the abundance of predators (other than predaceous ants and spiders; e.g. dermapterans)
# AP : the abundance of (mostly) predaceous ants (e.g. Ectatomma ruidum)
# RichLS : the plant richness of the low stratum
# RichHS : the plant richness of the high stratum
# living : the % of soil living cover
# litter :  the % of soil litter cover
# Cosmopolites : the abundance of Cosmopolites sordidus (banana weevil)
# damage : the damage score 
# RichMusa : the Musa genotype richness 
# AbundMusa : the abundance of Musa
# RichTot : the total plant richness
# Gomni : the abundance of individuals belonging to the functional group of omnivores
# Gpred : the abundance of individuals belonging to the functional group of predators
# Gprey : the abundance of individuals belonging to the functional group of preys
}


#------------------------------------------------------------------------------------------------------------------------------------------------------------------------------------------------------------------------#
{#Load and prepare the data }
	library(lattice)
	setwd("D:/Mes donnees/Dropbox/Charlotte/Article 3/Analyse Arthropodes Costa Rica") #! You have to change to your working directory
	arthro=(read.table("Appendix A.txt",h=T,sep="\t"))
	head(arthro)
	arthro$RichHS<-arthro$RichHS-arthro$RichMusa
	arthro$RichTot<-arthro$RichHS+arthro$RichLS
	arthro$damage<-100*arthro$damage

	arthro<-subset(arthro, arthro$RichHS != "NA" |  arthro$RichLS != "NA"  | arthro$RichTot != "NA" |  arthro$living!= "NA")
}

arthro$Gomni<-arthro$OA_Inva + arthro$OA_NonInva 
arthro$Gpred<-arthro$Ara + arthro$OtherPred  + arthro$AP

{# Effects of habitat diversity on the 5 trophic groups using piecewiseSEM		
	library("devtools")
	devtools::install_github("jslefche/piecewiseSEM")
	library(piecewiseSEM)
	library(lme4)
	arthro<-subset(arthro,Herbi<40) # one point is very likely an outlier
	m=list(
		M1<-glmer(Detri~RichLS + RichHS + litter + (1|id_plot), family ="poisson", data=arthro),
		M2<-glmer(Herbi~RichLS+RichHS + living + (1|id_plot), family ="poisson", data=arthro),
		M3<-glmer(Gomni~Herbi + Detri + Gpred + RichLS+RichHS + living + (1|id_plot), family ="poisson", data=arthro),
		M4<-glmer(OtherOmni~Herbi + Detri + Gpred + RichLS + RichHS + living+ (1|id_plot), family ="poisson", data=arthro),
		M5<-glmer(Gpred~Herbi + Detri + RichLS + RichHS + living +(1|id_plot), family ="poisson", data=arthro)
		)
	graphics.off()
	sem.fit(m, arthro)
	sem.coefs(m, arthro)   
	sem.plot(m,arthro)  
	sem.model.fits(m,arthro)
}

#------------------------------------------------------------------------------------------------------------------------------------------------------------------------------------------------------------------------#
{#Figure 3 in Poeydebat et al. Biological Control. Relationship between damage by C. sordidus and the abundance of natural enemies (omnivorous ants and predators). 
# Circles : observed data; Line : as predicted by a Poisson GLMM.
	{#Reload and prepare the data 
		setwd("D:/Mes donnees/Dropbox/Charlotte/Article 3/Analyse Arthropodes Costa Rica") #! You have to change to your working directory
		arthro=(read.table("Appendix A.txt",h=T,sep="\t"))
		head(arthro)
		arthro$RichHS<-arthro$RichHS-arthro$RichMusa
		arthro$RichTot<-arthro$RichHS+arthro$RichLS
		arthro$damage<-100*arthro$damage
		arthro$Gomni<-arthro$OA_Inva + arthro$OA_NonInva 
		arthro$Gpred<-arthro$Ara + arthro$OtherPred  + arthro$AP
		arthro$Gprey<-arthro$Detri + arthro$Herbi
		arthro<-subset(arthro, arthro$RichHS != "NA" |  arthro$RichLS != "NA"  | arthro$RichTot != "NA" |  arthro$living != "NA")
		arthro<-subset(arthro,Herbi<40) # one point is very likely an outlier
		arthro$TotPred<-arthro$Gpred + arthro$Gomni + arthro$OtherOmni
    }
	
	{#Model and plot
		library(lme4)
		source("R2.r") #! This is a source function provided by Jon Lefcheck (2016) that you can download at https://raw.githubusercontent.com/jslefche/rsquared.glmm/master/rsquaredglmm.R
		Mdamage<-glmer(damage~TotPred + (1|id_plot), family ="poisson", data=arthro)
		R2m<-r.squared(Mdamage)[4]
		R2c<-r.squared(Mdamage)[5]
		GpredMin<-0
		GpredMax<-max(arthro$TotPred)

		x11()
		#tiff("Figure3.tiff", width=5, height=5, units="in", res=600)
		xyz<-expand.grid(TotPred=seq(GpredMin,GpredMax,by=1), id_plot=c("CR_P8"))
		w<-predict(Mdamage,xyz,type="response",re.form=NA)
		prediction1<-data.frame(xyz,w)
		plot(damage~TotPred, data=arthro,pch=21, bg="gray", col = "black", cex=1.5, ylim=c(0,100), xlab="Abundance of natural ennemies", ylab = "Damage score",mgp = c(1.9, 0.5, 0))
		points(w~TotPred, data=prediction1, type="l",lwd=2)
		text(57.5, 97.5,  expression(paste("R"["m"]^2," = ",0.59)),col="black", cex=0.9)
		text(57.5, 92,  expression(paste("R"["c"]^2," = ",0.97)),col="black", cex=0.9)
		#dev.off()
	}
}


#------------------------------------------------------------------------------------------------------------------------------------------------------------------------------------------------------------------------#
{#Figure 1.  in Poeydebat et al Data in Brief. Global effect of total plant richness on ecosystem services of regulation (control of weevil abundance and damage control) 
# and on the abundances of preys and of natural enemies. Points are of GLMMs estimates (±s.e.) 
	
	{#Reload and prepare the data 
		setwd("D:/Mes donnees/Dropbox/Charlotte/Article 3/Analyse Arthropodes Costa Rica") #! You have to change to your working directory
		arthro=(read.table("Appendix A.txt",h=T,sep="\t"))
		head(arthro)
		arthro$RichHS<-arthro$RichHS-arthro$RichMusa
		arthro$RichTot<-arthro$RichHS+arthro$RichLS
		arthro$damage<-100*arthro$damage
		#Functional groups
		arthro$Gomni<-arthro$OA_Inva + arthro$OA_NonInva 
		arthro$Gpred<-arthro$Ara + arthro$OtherPred  + arthro$AP
		arthro$Gprey<-arthro$Detri + arthro$Herbi
		arthro<-subset(arthro, arthro$RichHS != "NA" |  arthro$RichLS != "NA"  | arthro$RichTot != "NA")
	}
    
	{#Models
		library(lme4)
		source("R2.r") #! This is a source function provided by Jon Lefcheck (2016) that you can download at https://raw.githubusercontent.com/jslefche/rsquared.glmm/master/rsquaredglmm.R
		arthro$Gomni<-arthro$OA_Inva + arthro$OA_NonInva 
		arthro$Gpred<-arthro$Ara + arthro$OtherPred  + arthro$AP
		arthro$Gprey<-arthro$Detri + arthro$Herbi

		ES1<-glmer(Cosmopolites~RichTot +(1|id_plot), family="poisson", data=arthro)
		hist(resid(ES1))
		plot(fitted(ES1), resid(ES1))
		abline(0,0,lty=2)
		summary(ES1)
		drop1(ES1, test="Chisq")

		ES2<-glmer(damage~RichTot +(1|id_plot), family="poisson", data=arthro)
		hist(resid(ES2))
		plot(fitted(ES2), resid(ES2))
		abline(0,0,lty=2)
		summary(ES2)
		drop1(ES2, test="Chisq")

		ES3<-glmer(Detri~RichTot +(1|id_plot), family="poisson", data=arthro)
		hist(resid(ES3))
		plot(fitted(ES3), resid(ES3))
		abline(0,0,lty=2)
		summary(ES3)
		drop1(ES3, test="Chisq")

		ES4<-glmer(Herbi~RichTot +(1|id_plot), family="poisson", data=arthro)
		hist(resid(ES4))
		plot(fitted(ES4), resid(ES4))
		abline(0,0,lty=2)
		summary(ES4)
		drop1(ES4, test="Chisq")

		ES5<-glmer(OtherOmni~RichTot +(1|id_plot), family="poisson", data=arthro)
		hist(resid(ES5))
		plot(fitted(ES5), resid(ES5))
		abline(0,0,lty=2)
		summary(ES5)
		drop1(ES5, test="Chisq")

		ES6<-glmer(Gomni~RichTot +(1|id_plot), family="poisson", data=arthro)
		hist(resid(ES6))
		plot(fitted(ES6), resid(ES6))
		abline(0,0,lty=2)
		summary(ES6)
		drop1(ES6, test="Chisq")

		ES7<-glmer(Gpred~RichTot +(1|id_plot), family="poisson", data=arthro)
		hist(resid(ES7))
		plot(fitted(ES7), resid(ES7))
		abline(0,0,lty=2)
		summary(ES7)
		drop1(ES7, test="Chisq")

		TableES<-data.frame(ES=c(1,2,3,4,5,6,7), "Estimate" = 0, "se" = 0)
		TableES$Estimate[1]<-ES1@beta[2]
		TableES$se[1]<-sqrt(diag(vcov(ES1)))[2]

		TableES$Estimate[2]<-ES2@beta[2]
		TableES$se[2]<-sqrt(diag(vcov(ES2)))[2]

		TableES$Estimate[3]<-ES3@beta[2]
		TableES$se[3]<-sqrt(diag(vcov(ES3)))[2]

		TableES$Estimate[4]<-ES4@beta[2]
		TableES$se[4]<-sqrt(diag(vcov(ES4)))[2]

		TableES$Estimate[5]<-ES5@beta[2]
		TableES$se[5]<-sqrt(diag(vcov(ES5)))[2]

		TableES$Estimate[6]<-ES6@beta[2]
		TableES$se[6]<-sqrt(diag(vcov(ES6)))[2]

		TableES$Estimate[7]<-ES7@beta[2]
		TableES$se[7]<-sqrt(diag(vcov(ES7)))[2]
	}
	
	{#Plot}
		graphics.off()
		x11()
		par(mar=c(5, 9, 1, 2))
		plot(ES~Estimate, data=TableES,  col = "black", bg = c("black","black", "black", "black","black"), xlab="Estimate of plant richness effect", ylab = "", pch = 21,  tck = -0.015, cex.axis =1.2, cex.lab=1.2, cex=1.5, yaxt="n", ylim=c(0.5,7.5), xlim=c(-0.2,0.1),mgp = c(1.9, 0.5, 0))
		arrows(TableES$Estimate-TableES$se,TableES$ES,TableES$Estimate+TableES$se,TableES$ES, code=0, length=0.02, angle = 90,lwd=2)
		abline(v=0,lty="dotted")
		abline(0,0,lty="dotted")
		# abline(h = 2.5, v = -1:1, col = "black", lty = "dotted")
		# abline(h = 4.5, v = -1:1, col = "black", lty = "dotted")
		ps=8
		mtext("Weevil Control", side = 2, adj= 1.05, padj=14.9, cex=1.2, las=2)
		mtext("Damage Control", side = 2, adj= 1.05, padj=10.2, cex=1.2, las=2)
		mtext("Detritivores", side = 2, adj= 1.05, padj=5, cex=1.2, las=2)
		mtext("Herbivores", side = 2, adj= 1.05, padj=0.25, cex=1.2, las=2)
		mtext("Non-ant Omnivores", side = 2, adj= 1.05, padj=-4.7, cex=1.2, las=2)
		mtext("Omnivorous Ants", side = 2, adj= 1.05, padj=-9.6, cex=1.2, las=2)
		mtext("Predators", side = 2, adj= 1.05, padj=-14.5, cex=1.2, las=2)
	}
}
